# Supplementary material for: Natural Phenolics Disrupt Microbial Communication by Inhibiting Quorum Sensing
Source: Microorganisms. 2025 Jan 27;13(2):287. doi: 10.3390/microorganisms13020287 (PMC11857621; doi:10.3390/microorganisms13020287)
Supplement: Supplementary file 1 [file microorganisms-13-00287-s001.zip]

Archive with 1 entries (1 files):
- microorganisms-3443394-supplementary.pdf
